# Supplementary material for: Neuropharmacological and Antidiarrheal Potentials of Duabanga grandiflora (DC.) Walp. Stem Bark and Prospective Ligand–Receptor Interactions of Its Bioactive Lead Molecules
Source: Curr Issues Mol Biol. 2022 May 20;44(5):2335–49. doi: 10.3390/cimb44050159 (PMC9164075; doi:10.3390/cimb44050159)
Supplement: Supplementary file 1 [file cimb-44-00159-s001.zip]

Archive with 1 entries (1 files):
- cimb-1662014-supplementary.pdf
